# Supplementary material for: Carcass Type Affects Local Scavenger Guilds More than Habitat Connectivity
Source: PLoS One. 2016 Feb 17;11(2):e0147798. doi: 10.1371/journal.pone.0147798 (PMC4757541; doi:10.1371/journal.pone.0147798)
Supplement: S1 Dataset — (XLSX) [file pone.0147798.s003.xlsx]

## Sheet: Olson et al. scav data
Connectivity	Season	Carcass type	Round	Site	Carcass weight	Trial	Time to first scavenger (hrs)	Time to first scavenger (ADD)	First_scav	Time to carcass open (hrs)	Time to carcass open (ADD)	Opened_by	Consumed (%)	Time to last scav (hrs)	Time to last scav (ADD)	Richness	Opposum	Raccoon	Turkey vulture	Red-tailed hawk	Coyote	Crow	Barred owl	Red fox	Dog	Blue Jay	Striped skunk	American robin	Unknown	House cat	Mink	Yellow-bellied sapsucker		Opposum	Raccoon	Turkey vulture	Red-tailed hawk	Coyote	Crow	Barred owl	Red fox	Dog	Blue Jay	Striped skunk	American robin	Unknown	House cat	Mink	Yellow-bellied sapsucker
Low	Fall08	PCT	1	Goebel	2	1	82.0833	43.5083	Opossum	82.0833	43.5083	Opossum	1	347.833	74.4333	2	1		1															0.666667		0.166667
Low	Fall08	PCT	2	Long	2.3	1	158.283	0	Unknown	158.283	0	Unknown	1	392.65	28.875	3		1			1								1						0.3333			0.0833333								0.0833
Low	Fall08	PCT	3	Roth	2.2	1	181.817	0	Opossum	181.817	0	Opossum	1	305	0	1	1																	0.583
Low	Fall08	PCT	3	Bowman	2.3	1							0		0	0
Low	Fall08	PCT	3	Bowland	2.3	1	444.033	0	Opossum	444.033	0	Opossum	0.05	444.033	0	1	1																	0.0833333
Low	Winter089	PCT	4	Cox	2.3	1	94.55	0	Red-tailed hawk	94.55	0	Red-tailed hawk	1	178.7	0	3		1		1	1														0.083		0.25	0.083
Low	Winter089	PCT	4	Goebel	2.2	1	24.2667	0	Red-tailed hawk	24.2667	0	Red-tailed hawk	1	205.317	0	5	1	1		1		1					1							0.167	0.0667		0.25		0.083					0.167
Low	Winter089	PCT	5	King	2	1	415.383	0	Opossum	415.383	0	Opossum	1	450.583	0.47	3	1	1							1									0.567	0.083							0.167
Low	Winter089	PCT	6	Bowman	1.8	1	300.517	0	Raccoon	300.517	0	Raccoon	1	326.617	3.52	2	1	1																1.3	1.717
Low	Winter089	PCT	6	Bowland	1.8	0										0
Low	Spring09	PCT	7	Goebel	1.8	1	663.383	7.36	Coyote	663.383	7.36	Coyote	1	663.383	7.36	1					1																	0.083
Low	Spring09	PCT	8	Long	1.4	1	85.5167	8.38	Crow	107.017	20.42	Turkey vulture	1	113.15	20.42	2			1			1														6.3			0.083
Low	Spring09	PCT	9	Roth	2.3	0										0
Low	Spring09	PCT	9	Bowman	2.3	1	65.3667	65.9333	Opossum	51.9333	53.6333	Invertebrates	1	85.4833	75.65	2	1		1															1.6		0.25
Low	Spring09	PCT	9	Boland	2.3	1						Invertebrates	1	145.467		0
Low	Summer09	PCT	10	Cox	2.3	0										0
Low	Summer09	PCT	10	Goebel	2.3	1						Invertebrates	1	85.3167		0
Low	Summer09	PCT	11	King	2.3	1						Invertebrates	1	90		0
Low	Summer09	PCT	12	Bowman	2.3	1	179.617	79.7	Opossum	179.617	79.7	Invertebrates	1	250.233	95.1833	1	1																	0.167
Low	Summer09	PCT	12	Bowland	2.3	1	128.6	53.6167	Opossum	128.583	53.6167	Invertebrates	0.9	462.317	169.8	2	1	1																0.917	0.083
Low	Fall08	RAC	1	Bowman	4.9	1	80.5667	43.5083	Opossum	107.15	46.6417	Opossum	0.95	271.2	56.8917	2	1		1															4.3		4.317
Low	Fall08	RAC	1	Bowland	6.7	1	119.667	46.6417	Red-tailed hawk	119.667	46.6417	Red-tailed hawk	0.9	495.183	126.7	3	1		1	1														6.85		0.933	0.167
Low	Fall08	RAC	2	Cox	7.7	1	367.883	28.875	Opossum	367.883	28.875	Opossum	0.95	498.583	29.5917	2	1								1									0.833								0.167
Low	Fall08	RAC	2	Goebel	6.1	0										0
Low	Fall08	RAC	3	King	5	1	535.55	0	Opossum	535.55	0	Opossum	0.1	657.45	0	2	1							1										0.65							0.167
Low	Winter089	RAC	4	Roth	6.6	1	54.0167	0	Opossum	76.5167	0	Opossum	0.8	768.917	0	3	1			1						1								5.75			6.167						1.533
Low	Winter089	RAC	4	Bowman	7.4	1	151.867	0	Opossum	174.067	0	Opossum	0.85	438	0	3	1			1	1													6.8			0.083	0.083
Low	Winter089	RAC	5	Goebel	5.1	1	68.6167	0	Crow				0			1						1																	0.083
Low	Winter089	RAC	6	King	5	1	99.05	0	Opossum	99.05	0	Opossum	0.5	661.567	16.85	6	1	1	1	1		1		1										1.85	0.083	1.333	4.683		1		0.7
Low	Winter089	RAC	6	Long	4.8	1	210.467	0	Red-tailed hawk	282.933	0	Red-tailed hawk	0.9	422.917	13.9667	2				1		1															2.283		0.167
Low	Spring09	RAC	7	Bowman	4.2	0										0
Low	Spring09	RAC	7	Bowland	4.6	1	173.383	3.84167	Red-tailed hawk	214.683	3.84167	Red-tailed hawk	0.6	336.233	7.35833	2			1	1																0.35	1.917
Low	Spring09	RAC	8	Cox	5	0										0
Low	Spring09	RAC	8	Goebel	5.2	1	122.25	5.33333	Turkey vulture	122.25	5.33333	Turkey vulture	1	562.033	105.558	3	1		1		1													4.8		1.3		0.083
Low	Spring09	RAC	9	King	5.2	0										0
Low	Summer09	RAC	10	Roth	4.8	1				98.1833	64.6667	Invertebrates	1			0
Low	Summer09	RAC	10	Bowman	5.5	1	58.2	49.95	Opossum	86.8667	64.6667	Invertebrates	1	344.667	203.15	3	1											1	1					0.917											0.25	0.083
Low	Summer09	RAC	11	Goebel	-	0										0
Low	Summer09	RAC	12	King	-	0										0
Low	Summer09	RAC	12	Long	5.7	1	317.3	109.883	Coyote	317.3	109.883	Coyote	0.95	340.05	118.783	1					1																	0.167
Low	Fall08	OPO	1	King		0										0
Low	Fall08	OPO	1	Long	3.1	1	118.283	46.6417	Turkey vulture	109.167	46.6417	Invertebrates	1	253.783	56.8917	3	1	1	1															0.167	0.083	1.983
Low	Fall08	OPO	2	Roth	5	1	506.383	29.5917	Opossum	394	28.875	Invertebrates	0.95	772.133	29.5917	1	1																	1.667
Low	Fall08	OPO	2	Bowland	1.4	0										0
Low	Fall08	OPO	3	Cox	1.8	1	123.267	0	Opossum	123.267	0	Opossum	1	197.233	0	2	1			1														1.333			0.5
Low	Winter089	OPO	4	Long	1.7	1	100.95	0	Red-tailed hawk	100.95	0	Red-tailed hawk	0.9	324.017	0	3	1	1		1														1.017	2.783		5.183
Low	Winter089	OPO	5	Roth	2.5	1	413.183	0	Opossum	413.183	0	Opossum	0.9	653.217	0.466667	3	1	1		1														2.083	1.217		0.25
Low	Winter089	OPO	5	Bowman	2.9	0										0
Low	Winter089	OPO	5	Boland	3.8	0										0
Low	Winter089	OPO	6	Cox	4.2	1	128.617	0	Raccoon	128.617	0	Raccoon	1	368.5	8.88333	4	1	1		1	1													0.083	3.017		0.567	0.083
Low	Spring09	OPO	7	King	0.8	1	160.65	3.84167	Crow	240.717	3.84167	Turkey vulture	1	523.183	7.35833	2			1			1														0.367			0.083
Low	Spring09	OPO	7	Long	3.5	1	28.15	0	Turkey vulture	28.15	0	Turkey vulture	0.95	625.033	7.35833	3			1	1		1														0.967	2.683		0.567
Low	Spring09	OPO	8	Roth	2.4	1						Invertebrates	1	241.883	45.8	0
Low	Spring09	OPO	8	Bowland	2.2	0										0
Low	Spring09	OPO	9	Cox	2.5	0										0
Low	Summer09	OPO	10	Long	2.6	1	29.3333	21.3	Red-tailed hawk	29.3333	21.3	Red-tailed hawk	1	80.4	49.95	2				1		1															0.333		0.183
Low	Summer09	OPO	11	Roth	2.7	1	19.25	20	Red-tailed hawk	19.25	20	Red-tailed hawk	1	51.4667	31.125	2			1	1																0.6	0.417
Low	Summer09	OPO	11	Bowman	3.4	1	43	31.125	Vulture	43	31.125	Vulture	0.95	90.35	54.6417	1			1																	0.683
Low	Summer09	OPO	11	Boland	3.1	1	19.5667	20	Opossum	14.5833	9.45	Invertebrates	0.9	19.5667	20	1	1																	0.083
Low	Summer09	OPO	12	Cox	3.7	1	94.5667	42.5167	Vulture	82.2667	42.5167	Invertebrates	0.9	98.3167	42.5167	1			1																	1.467
Intermediate	Fall08	PCT	1	Maple	2	1	12.85	9.425	Opossum	13.5	18.325	Opossum	1	300.783	63.4167	3	1	1	1															2.8	0.5	0.083
Intermediate	Fall08	PCT	1	Lines	2	1	79.6167	35.0917	Opossum	133.75	48.4417	Opossum	1	347.65	74.4333	2	1								1									0.75								3.083
Intermediate	Fall08	PCT	2	Brane	2.5	1	479.867	28.875	Opossum	423.433	28.875	Unknown	1	623.233	29.5917	3	1	1											1					2.783	0.083											0.167
Intermediate	Fall08	PCT	2	Ball	2.3	1	369.467	28.875	Opossum	369.467	28.875	Opossum	1	563.283	29.5917	1	1																	2.333
Intermediate	Fall08	PCT	3	Kubesch	2.3	1	500.317	0	Raccoon	500.317	0	Raccoon	0.5	566.717	0	3	1	1												1				0.083	0.783												3.783
Intermediate	Winter089	PCT	4	Lines	2	1							0		0	0
Intermediate	Winter089	PCT	5	Brane	2.3	1	33.75	0	Crow	545.117	0.466666667	Raccoon	1	620.85	0.466667	2		1				1													7.467				0.433
Intermediate	Winter089	PCT	5	Ringison	1.3	1	384.067	0	Crow	471.417	0	Raccoon	0.1	471.417	0.466667	2		1				1													3.283				0.083
Intermediate	Winter089	PCT	5	Ball	2	1	380	0	Unknown	380	0	Unknown	0.7	590.717	0.466667	3	1	1											1					0.667	1.167											0.167
Intermediate	Winter089	PCT	6	Kubesch	1.8	1	124.85	0	Red-tailed hawk	124.85	0	Red-tailed hawk	1	232.667	0	4	1	1		1		1												4.017	0.083		1.883		0.083
Intermediate	Spring09	PCT	7	Maple	1.8	1	125.5	3.71667	Red-tailed hawk	126.783	3.71667	Red-tailed hawk	1	307	4.025	4	1		1	1	1													6.433		0.083	1.567	0.083
Intermediate	Spring09	PCT	7	Lines	2.4	0										0
Intermediate	Spring09	PCT	8	Brane	1.1	0										0
Intermediate	Spring09	PCT	8	Ball	2.3	1	141.417	45.8	Turkey vulture	141.417	45.8	Turkey vulture	1	199.15	59.5333	4	1		1			1		1										0.083		0.7			0.083		0.083
Intermediate	Spring09	PCT	9	Kubesch	2.3	0	187.383		Unknown				1	187.383		1													1																	0.083
Intermediate	Summer09	PCT	10	Lines	2.3	1				123.05	80.3333	Invertebrates	1			0
Intermediate	Summer09	PCT	11	Brane	2.3	1	59.63	42.3417	Opossum	59.63	42.3417	Opossum	0.8	86.4667	54.6417	2	1	1																0.083	0.083
Intermediate	Summer09	PCT	11	Ringison	2.3	1				61.5667	31.125	Invertebrates	0.95			0
Intermediate	Summer09	PCT	11	Ball	2.3	1	181.133	87.2583	Opossum	133.2	67.975	Invertebrates	1	279	140.508	1	1																	0.283
Intermediate	Summer09	PCT	12	Kubesch	2.3	1						Invertebrates	1			0
Intermediate	Fall08	RAC	1	Roser	7.4	1	84.3667	43.5083	Opossum	84.3667	43.5083	Opossum	1	348.917	74.4333	2	1		1															6.017		1.983
Intermediate	Fall08	RAC	2	Lines	8.1	1	25.1667	0	Opossum	80	0	Opossum	0.5	250.483	16.3833	2	1								1									13.383								0.083
Intermediate	Fall08	RAC	3	Brane	7	0										0
Intermediate	Fall08	RAC	3	Ringison	6	1	150.2	0	Opossum	175.617	0	Opossum	0.95	535.083	0	4	1	1		1				1										0.5	0.35		0.083				0.167
Intermediate	Fall08	RAC	3	Ball	6.5	1	29.95	0	Opossum	301.617	0	Opossum	0.1	343.683	0	1	1																	1.7
Intermediate	Winter089	RAC	4	Kubesch	5.4	1	56.6833	0	Red-tailed hawk	56.6833	0	Red-tailed hawk	0.85	309.15	0	4	1	1		1		1												1.083	0.167		1.25		0.333
Intermediate	Winter089	RAC	4	Roser	7.5	1	119.583	0	Red-tailed hawk	146.817	0	Red-tailed hawk	0.85	512.033	0	3	1	1		1														7.133	0.167		5.183
Intermediate	Winter089	RAC	5	Maple	4.8	1	26.25	0	Crow	582.083	0.466667	Red-tailed hawk	0.9	645.15	0.466667	5	1	1		1		1	1											0.717	0.083		2.133		0.083	2.833
Intermediate	Winter089	RAC	6	Ringison	5.2	0										0
Intermediate	Winter089	RAC	6	Ball	5.5	1	98.1667	0	Opossum	98.1667	0	Opossum	0.9	276.1	0	4	1	1		1		1												8.033	0.25		1.6		1.083
Intermediate	Spring09	RAC	7	Roser	4.6	0										0
Intermediate	Spring09	RAC	8	Lines	4.3	1	35.5167	1.15	Opossum	105	5.33333	Opossum	1	365.133	70.5417	3	1	1							1									3.533	0.083							0.167
Intermediate	Spring09	RAC	9	Brane	6.2	1	321.85	114.417	Opossum	321.833	114.417	Invertebrates	1	423.633	151.483	1	1																	0.75
Intermediate	Spring09	RAC	9	Ringison	5.5	1	157.917	41.4333	Opossum	200.883	65.9333	Turkey vulture	1	355.433	129.517	3	1		1					1										4.933		0.35					0.083
Intermediate	Spring09	RAC	9	Ball	6.4	1	377.167	140.233	Opossum	327.5	121.833	Invertebrates	1	618.95	220.2	2	1								1									0.417								0.083
Intermediate	Summer09	RAC	10	Kubesch	5.6	1	31.3833	21.3	Opossum	48.45	33.6333	Turkey vulture	1	682.4	345.017	2	1		1															1.633		0.417
Intermediate	Summer09	RAC	10	Roser	6.2	1	74.9667	49.95	Turkey vulture	74.9667	49.95	Turkey vulture	0.95	338.283	203.15	2			1		1															3.117		0.083
Intermediate	Summer09	RAC	11	Maple	6.9	1	63.0167	31.125	Opossum	66.8333	42.3417	Invertebrates	0.95	382.75	185.508	3	1	1			1													0.667	0.767			0.083
Intermediate	Summer09	RAC	12	Ringison	9.4	1	171.317	74.3167	Turkey vulture	159.333	74.3167	Invertebrates	1	545.667	205.633	3	1		1					1										0.85		0.567					0.083
Intermediate	Summer09	RAC	12	Ball	5.7	1	134.217	64.3167	Opossum	133.7	64.3167	Invertebrates	1	658.15	238.217	2	1		1															5.667		1.567
Intermediate	Fall08	OPO	1	Ringison	1.2	1	123.683	46.6417	Coyote	101.283	43.5083	Invertebrates	1	146.267	48.4417	1					1																	0.167
Intermediate	Fall08	OPO	1	Ball	1	1	89.3	43.5083	Opossum	89.2833	43.5083	Invertebrates	0.95	179.533	50.9417	1	1																	0.75
Intermediate	Fall08	OPO	2	Kubesch	2.6	1	48.3167	0	Red-tailed hawk	48.3167	0	Red-tailed hawk	0.9	319.867	28.875	3	1	1		1														2.117	0.083		0.567
Intermediate	Fall08	OPO	2	Roser	1.6	1	213.25	7.31667	Red-tailed hawk	213.25	7.31667	Red-tailed hawk	1	341.3	28.875	2	1			1														0.083			0.083
Intermediate	Fall08	OPO	3	Maple	3.5	1	528.533	0	Red-tailed hawk	528.533	0	Red-tailed hawk	0.1	534.567	0	2	1			1														0.083			0.083
Intermediate	Winter089	OPO	4	Brane	0.9	1							0		0	0
Intermediate	Winter089	OPO	4	Ringison	1.5	0										0
Intermediate	Winter089	OPO	5	Roser	1.8	1	335.517	0	Red-tailed hawk	335.517	0	Red-tailed hawk	0.85	372.28	0	2	1			1														0.367			1.933
Intermediate	Winter089	OPO	6	Maple	1.8	1	539.25	13.9667	Opossum				0	539.25	13.9667	1	1																	0.083
Intermediate	Winter089	OPO	6	Lines	2.2	0										0
Intermediate	Spring09	OPO	7	Ringison	4.3	0										0
Intermediate	Spring09	OPO	7	Ball	3.2	1	195.133	3.84167	Turkey vulture	195.133	3.84167	Turkey vulture	1	484.5	7.35833	4			1	1		1			1											3.35	0.483		0.967			2.767
Intermediate	Spring09	OPO	8	Kubesch	1.6	1	51.3333	5.33333	Turkey vulture	51.3333	5.33333	Turkey vulture	1	224.533	32.8333	2			1			1														1.383			1.35
Intermediate	Spring09	OPO	9	Roser	1.2	1	60.45	5.33333	Opossum	192.883	20.4167	Turkey vulture	1	373.933	72.5083	3	1		1	1														0.25		0.333	1.167
Intermediate	Spring09	OPO	9	Maple	2.5	1	258.017	100.917	Opossum	242.867	88.6167	Invertebrates	1	282.367	106.45	1	1																	0.167
Intermediate	Summer09	OPO	10	Brane	2.6	1				413.3	64.6667	Invertebrates	1			0
Intermediate	Summer09	OPO	10	Ringison	3	1	78.5833	49.95	Turkey vulture	78.5833	49.95	Turkey vulture	1	236.7	157.583	3	1		1					1										0.083		0.1					0.083
Intermediate	Summer09	OPO	11	Roser	3.2	1	27.1167	20	Turkey vulture	27.1167	20	Turkey vulture	1	207.367	108.008	2			1		1															4.017		0.5
Intermediate	Summer09	OPO	12	Maple	3.9	1	92.5333	42.5167	Opossum	92.5333	42.5167	Opossum	1	260.25	95.1833	2	1		1															1.333		1.967
Intermediate	Summer09	OPO	12	Lines	2.7	0										0
High	Fall08	PCT	1	Burgman	2.2	1	5.43333	9.425	Opossum	38.2333	26.375	Opossum	0.95	201.483	50.9417	2	1	1																3.917	0.25
High	Fall08	PCT	1	Sparling	2	1	39.05	26.375	Opossum	39.05	26.375	Opossum	1	47.9667	26.375	3	1					1			1									0.167					0.167			0.333
High	Fall08	PCT	2	LawsonG	2.5	1	57.7833	0	Opossum	88.1167	0	Opossum	0.9	144.567	0	6	1	1			1		1		1					1				0.917	0.667			0.083		0.25		0.083					0.083
High	Fall08	PCT	2	OganB	2.3	1	79.9667	0	Raccoon	81.9833	0	Raccoon	1	149.017	0	2	1	1																0.083	0.75
High	Fall08	PCT	3	Unger	2.2	0										0																		0.167
High	Winter089	PCT	4	Bartrum	2.2	1	119.95	0	Red-tailed hawk	244.267	0	Opossum	1	294.133	0	3	1	1		1														2.317	0.167		1.333
High	Winter089	PCT	4	Burgman	2	1	86.75	0	Raccoon	135.5	0	Raccoon	0.95	187.6	0	2	1	1																0.083	0.917
High	Winter089	PCT	5	OganB	1.8	1	244	0	Raccoon	244	0	Raccoon	0.95	398.767	0	3		1													1	1			1.333													0.083	0.083
High	Winter089	PCT	6	Unger	2.3	1	247.933	0	Raccoon	249.967	0	Raccoon	0.95	302.9	0	3		1				1									1				0.583				0.167									0.083
High	Winter089	PCT	6	LawsonY	1.8	1	443.217	13.9667	Raccoon	448.1	13.9667	Turkey vulture	1	506.533	13.9667	3	1	1	1															0.167	0.083	0.083
High	Spring09	PCT	7	Sparling	1.7	0										0
High	Spring09	PCT	7	Burgman	1.8	1	328.133	7.35833	Opossum	328.133	7.35833	Opossum	0.8	368.267	7.35833	4	1		1	1		1												0.25		0.283	0.167		0.25
High	Spring09	PCT	8	LawsonG	2.3	0										0
High	Spring09	PCT	8	OganB	2.3	1	49.33	5.33333	Turkey vulture	49.33	5.33333	Turkey vulture	0.95	324.517	62.5167	3	1	1	1															31.767	0.083	2.633
High	Spring09	PCT	9	Unger	1.4	1	161.033	53.6333	Opossum	242.367	88.6167	Turkey vulture	0.95	425.883	151.483	3	1	1	1															0.75	0.083	1.733
High	Summer09	PCT	10	Bartrum	2.3	1				171.633	94.7833	Invertebrates	0.9			0
High	Summer09	PCT	10	Burgman	2.3	1				107.267	49.95	Invertebrates	0.9			0
High	Summer09	PCT	11	OganB	2.3	1	91.383	54.6417	Opossum	84.0667	54.6417	Invertebrates	0.95	112.85	67.975	1	1																	0.333
High	Summer09	PCT	12	Unger	2.3	0										0
High	Summer09	PCT	12	LawsonY	2.3	1				193.8	79.7	Invertebrates	0.9			0
High	Fall08	RAC	1	Unger	9	1	118.1	46.6417	Vulture	118.1	46.6417	Vulture	0.75	140.933	48.4417	2			1										1							0.167										0.083
High	Fall08	RAC	1	LawsonY	5.2	1	62.0167	35.0917	Opossum	62.0167	35.0917	Opossum	0.5	180.933	50.9417	3	1		1		1													18.083		0.567		0.25
High	Fall08	RAC	2	Bartrum	4.7	0										0
High	Fall08	RAC	2	Sparling	6.3	1	119.55	0	Red-tailed hawk	119.55	0	Red-tailed hawk	0.95	428.133	28.875	5	1	1		1		1		1										7.767	0.083		3.033		0.083		0.667
High	Fall08	RAC	3	LawsonG	6.5	1	221.917	0	Opossum	221.917	0	Opossum	1	414.183	0	6	1			1	1	1		1	1									1.833			0.083	0.083	0.9		0.083	0.083
High	Winter089	RAC	4	LawsonY	2.7	0										0
High	Winter089	RAC	5	Bartrum	4	1	435.033	0	Opossum	459.583	0.466667	Opossum	0.75	569.367	0.466667	2	1			1														6.65			3.25
High	Winter089	RAC	5	Burgman	4.3	1	23.1667	0	Crow	379.967	0	Red-tailed hawk	0.75	668.85	0.47	3		1		1		1													0.333		5.683		0.817
High	Winter089	RAC	5	Sparling	5.2	1	367.333	0	Opossum	374.133	0	Opossum	0.5	475.083	0.47	4	1			1		1		1										1.5			0.517		0.167		0.083
High	Winter089	RAC	6	LawsonG	5.8	0										0
High	Spring09	RAC	7	Unger	7.1	1	106.267	3.71667	Opossum	180.217	3.84167	Opossum	0.33	395	7.35833	3	1	1	1															8.117	2.633	0.8
High	Spring09	RAC	7	LawsonY	5	1	46.1667	0	Turkey vulture	46.1667	0	Turkey vulture	0.9	420.317	7.35833	3	1		1	1														9.367		9.33	0.083
High	Spring09	RAC	8	Bartrum	5.7	1	8.3667	0	Opossum	23	1.15	Turkey vulture	0.6	231.133	45.8	3	1		1			1												12.525		6.167			0.167
High	Spring09	RAC	8	Sparling	4.7	0										0
High	Spring09	RAC	9	LawsonG	6.7	1	123.717	31.1667	Turkey vulture	123.717	31.1667	Turkey vulture	0.8	548.267	192.717	3	1		1			1												7.2		0.5			0.417
High	Summer09	RAC	10	LawsonY	5.6	0										0
High	Summer09	RAC	11	Bartrum	5.6	1	4.38	9.45	Opossum	47.55	31.125	Turkey vulture	0.75	112	67.975	2	1		1															5.667		4.583
High	Summer09	RAC	11	Burgman	7.7	1	51.7	31.125	Turkey vulture	51.7	31.125	Turkey vulture	0.5	75.05	42.3417	1			1																	0.717
High	Summer09	RAC	11	Sparling	4.9	1	71.2667	42.3417	Turkey vulture	71.2667	42.3417	Turkey vulture	1	194.017	97.5417	1			1																	3.533
High	Summer09	RAC	12	LawsonG	7	1	191.6	79.7	Turkey vulture	191.6	79.7	Invertebrates	0.9	270.8	95.1833	3	1		1			1												0.083		4.167			1.5
High	Fall08	OPO	1	OganB	2.8	1	83.0833	43.5083	Opossum	55.7833	26.375	Invertebrates	1	204.1	50.9417	2	1		1															1.083		0.083
High	Fall08	OPO	2	LawsonY	3.5	1	302.2	23.6083	Opossum	278.717	19.9833	Invertebrates	1	536.017	29.5917	2	1				1													1				0.083
High	Fall08	OPO	3	Bartrum	2.5	1							0			0
High	Fall08	OPO	3	Burgman	3	1	466.95	0	Raccoon	466.95	0	Raccoon	0.95	677.083	0	2	1	1																1.433	4.317
High	Fall08	OPO	3	Sparling	4	0										0
High	Winter089	OPO	4	LawsonG	2.5	1	87.7167	0	Raccoon	87.7167	0	Raccoon	0.6	182.317	0	1		1																	0.5
High	Winter089	OPO	4	OganB	2.7	0										0
High	Winter089	OPO	5	Unger	2.4	1	319.067	0	Raccoon	319.067	0	Raccoon	0.95	581.96	0.466667	3	1	1		1														0.45	1.883		0.633
High	Winter089	OPO	6	Burgman	3.4	1	184.133	0	Raccoon	184.133	0	Raccoon	0.6	273.417	0	4		1	1	1		1													8.6	0.9	0.25		0.967
High	Winter089	OPO	6	Sparling	1.8	1	86.25	0	Red fox	86.25	0	Red fox	1	255.3	0	4	1			1		1		1										0.083			0.417		0.85		0.167
High	Spring09	OPO	7	OganB	2.6	1	5.46667	0	Red-tailed hawk	5.46667	0	Red-tailed hawk	0.95	463.9	7.35833	3	1		1	1														1.517		6.25	2.85
High	Spring09	OPO	8	LawsonY	4.9	1	20.733	1.15	Turkey vulture	20.733	1.15	Turkey vulture	1	287.233	59.5333	1			1																	7.3
High	Spring09	OPO	9	Bartrum	3	1	221.8	75.65	Turkey vulture	221.8	75.65	Turkey vulture	1	358.033	129.517	1			1																	1.933
High	Spring09	OPO	9	Burgman	2.3	0										0
High	Spring09	OPO	9	Sparling	1.9	1				192.85	65.9333	Invertebrates	1			0
High	Summer09	OPO	10	LawsonG	2.4	1	37.6	33.6333	Opossum	37.6	33.6333	Opossum	1	91.5833	64.6667	2	1					1												0.25					0.083
High	Summer09	OPO	10	OganB	3.5	1				149.633	94.7833	Invertebrates	1			0
High	Summer09	OPO	11	Unger	3.4	1	30.6167	20	Turkey vulture	30.6167	20	Turkey vulture	1	54	31.125	1			1																	2.167
High	Summer09	OPO	12	Burgman	2.3	1	116.5	53.6167	Turkey vulture	116.5	53.6167	Turkey vulture	1	117.017	53.62	1			1																	0.35
High	Summer09	OPO	12	Sparling	4.8	1	95.55	42.52	Turkey vulture	95.55	42.52	Turkey vulture	1	122	53.62	1			1																	0.733
